# Supplementary material for: Wetting Characteristics of Nanosilica-Poly (acrylic acid) Transparent Anti-Fog Coatings
Source: Polymers (Basel). 2022 Nov 1;14(21):4663. doi: 10.3390/polym14214663 (PMC9655888; doi:10.3390/polym14214663)
Supplement: Supplementary file 1 [file polymers-14-04663-s001.zip]

Archive with 1 entries (1 files):
- polymers-1954550-supplementary.pdf
